# Supplementary material for: Improving AlphaFold Predicted Contacts for Alpha-Helical Transmembrane Proteins Using Structural Features
Source: Int J Mol Sci. 2024 May 11;25(10):5247. doi: 10.3390/ijms25105247 (PMC11121315; doi:10.3390/ijms25105247)
Supplement: Supplementary file 1 [file ijms-25-05247-s001.zip]

Archive with 1 entries (1 files):
- ijms-2986103-supplementary.pdf
